# Supplementary material for: Age-Dependent Pleomorphism in Mycobacterium monacense Cultures
Source: Microorganisms. 2025 Feb 20;13(3):475. doi: 10.3390/microorganisms13030475 (PMC11946739; doi:10.3390/microorganisms13030475)
Supplement: Supplementary file 1 [file microorganisms-13-00475-s001.zip]

Archive with 1 entries (1 files):
- microorganisms-3391607-supplementary.pdf
